# Supplementary material for: Clinical Feasibility of Deep Learning-Based Image Reconstruction on Coronary Computed Tomography Angiography
Source: J Clin Med. 2023 May 16;12(10):3501. doi: 10.3390/jcm12103501 (PMC10219179; doi:10.3390/jcm12103501)
Supplement: Supplementary file 1 [file jcm-12-03501-s001.zip]

Archive with 1 entries (1 files):
- jcm-2321961-supplementary.pdf
